# Supplementary material for: Biochar Suppresses Bacterial Wilt of Tomato by Improving Soil Chemical Properties and Shifting Soil Microbial Community
Source: Microorganisms. 2019 Dec 10;7(12):676. doi: 10.3390/microorganisms7120676 (PMC6955753; doi:10.3390/microorganisms7120676)
Supplement: Supplementary file 1 [file microorganisms-07-00676-s001.zip]

Archive with 13 entries (10 files):
- Supplementary files /
- Supplementary files /.DS_Store
- __MACOSX/
- __MACOSX/Supplementary files /
- __MACOSX/Supplementary files /._.DS_Store
- Supplementary files /Table S4.docx
- __MACOSX/Supplementary files /._Table S4.docx
- Supplementary files /Table S3.docx
- __MACOSX/Supplementary files /._Table S3.docx
- Supplementary files /Table S2.docx
- __MACOSX/Supplementary files /._Table S2.docx
- Supplementary files /Table S1.docx
- __MACOSX/Supplementary files /._Table S1.docx
